# Supplementary material for: Bacterial chromosomal mobility via lateral transduction exceeds that of classical mobile genetic elements
Source: Nat Commun. 2021 Nov 8;12:6509. doi: 10.1038/s41467-021-26004-5 (PMC8575950; doi:10.1038/s41467-021-26004-5)
Supplement: Supplementary file 3 — Source Data [file 41467_2021_26004_MOESM3_ESM.xlsx]

## Sheet: Table 1
Table 1: Genetic mobility via different mechanisms in S. aureus
	Accession	DNA transferred	HGT mechanism	Transfer frequency (TE/donor CFU)	Source for transfer frequency	Cargo capacity rate	Relative frequency of genetic mobility
Mobilome component
Plasmids
pGO1	NC_012547	Plasmid	Conjugation	1.40E-07 to 6.00E-05	DOI: 10.1128/AAC.02008-12; doi: 10.1128/jb.171.2.684-691.1989	0.509091	3.05E-05 to 7.13E-08
pAM387		Plasmid	Conjugation	1.1e-06	DOI: 10.1128/AAC.01587-12	ND	ND
pWBG749e		Plasmid	Conjugation	6.25E-04 to 2.80E-05	https://doi.org/10.1093/jac/dku454; doi: 10.1093/nar/gkv755	0.442308	2.76E-04 to 1.24E-05
pC223	NC_005243	Plasmid	Mobilisation via pGO1	4.5e-06	DOI: 10.1128/AAC.02008-12	0.2	9e-07
Phage and PICI elements
ΦSLT	AB045978.2	Phage	Lysogenisation	0.00769231	doi.org/10.1073/pnas.1320538111, Table S2	0.05	0.0003845
80α	NC_009526	Phage	Lysogenisation	0.0169231	This work	0.0410959	0.000694521
Φ11	AF424781	Phage	Lysogenisation	0.461538	This work	0.0566038	0.0261509
SaPI1	U93688.2	PICI	Specific SaPI transfer	2.46154	doi: 10.1038/nature09065	0.153846	0.378462
SaPIbov1	AF217235.1	PICI	Specific SaPI transfer	0.630769	doi: 10.1038/nature09065	0.142857	0.0901429
SaPI2	EF010993	PICI	Specific SaPI transfer	0.22	DOI: 10.1073/pnas.1406749111	0.1	0.022
Transposons - ICEs
ICE6013	PRJNA360134 (strain DAR6247)	Conjugative Tn	Conjugation	1.16e-07	doi: 10.1128/JB.00629-16	0.4375	5.075e-08
Tn916	U09422	Conjugative Tn	Conjugation	3.40E-08 to 6.00E-09	doi: 10.1128/jb.169.5.2121-2131.1987	0.0833333	5.00E-10 to 6.25E-11
Chromosomal transfer
Generalised transduction
CadR marker HF1	NC_007795.1	Chromosomal DNA	80α-mediated GT	5.58462e-06	DOI: 10.1126/science.aat5867	1	5.58462e-06
CadR marker HF3	NC_007795.1	Chromosomal DNA	80α-mediated GT	5.69231e-06	DOI: 10.1126/science.aat5867	1	5.69e-06
CadR marker HF5	NC_007795.1	Chromosomal DNA	80α-mediated GT	6.30769e-06	DOI: 10.1126/science.aat5867	1	6.31e-06
CadR marker HF7	NC_007795.1	Chromosomal DNA	80α-mediated GT	5.12308e-06	DOI: 10.1126/science.aat5867	1	5.12e-06
Lateral transduction
CadR marker HF1	NC_007795.1	Chromosomal DNA	80α-mediated LT	0.0518462	DOI: 10.1126/science.aat5867	0.343137	0.0177745
CadR marker HF3	NC_007795.1	Chromosomal DNA	80α-mediated LT	0.008	DOI: 10.1126/science.aat5867	1	0.008
CadR marker HF5	NC_007795.1	Chromosomal DNA	80α-mediated LT	0.00450769	DOI: 10.1126/science.aat5867	1	0.00451
CadR marker HF7	NC_007795.1	Chromosomal DNA	80α-mediated LT	0.00144769	DOI: 10.1126/science.aat5867	1	0.00145
Transfer frequency data obtained from published literature
Plasmid transfer data
Plasmid	Conj/Mob	Donor	Recipient	Mean transfer rate of element per donor cell	Value range	Source
pGO1	C	SH1000-D (aureus)	SH1000-R (aureus)	6e-05	1.40E-07 to 6.00E-05	DOI: 10.1128/AAC.02008-12
		S. aureus clinical isolate	S. aureus RN4220-der	1.4e-07		doi: 10.1128/jb.171.2.684-691.1989
pAM387	C	JH2-2 (Efs)	RN4220	1.1e-06	1.1e-06	DOI: 10.1128/AAC.01587-12
pWBG749e	C	S. aureus (CC5)	S. aureus (RN450)	0.000625	6.25E-04 to 2.80E-05	https://doi.org/10.1093/jac/dku454
		S. aureus	S. aureus	2.8e-05		doi: 10.1093/nar/gkv755
pC223	M	SH1000-MD (aureus)	SH1000-R (aureus)	4.5e-06	4.5e-06	DOI: 10.1128/AAC.02008-12
Phage and PICI transfer data
Element	Phage/PICI	Lysogens or Transductants per ml	OD at induction	Donor CFU/ml at induction**	Lysogens or Transductants per donor cell (Transfer rate)	Source
ΦSLT (JP5011; tetR)	Phage	500000	OD540 = 0.15	65000000	0.00769231	doi.org/10.1073/pnas.1320538111, Table S2
SaPI1	PICI	160000000	OD540 = 0.15	65000000	2.46154	doi: 10.1038/nature09065
SaPIbov1	PICI	41000000	OD540 = 0.15	65000000	0.630769	doi: 10.1038/nature09065
SaPI2	PICI	110000000	OD600 = 1.0*	500000000	0.22	DOI: 10.1073/pnas.1406749111
*(OD600 culture 1.0 diluted 1:1 --> 1x10^9 per ml/2 = 5 x 10^8 per ml)
**CFU per ml at OD540 0.15 = 6.5E+07
Transposons - ICEs transfer data
Conjugative Tn	Conj.	Donor	Recipient	Mean transfer rate of element per donor cell	Value range	Source
ICE6013	Conjugation			1.16e-07	1.16e-07	doi: 10.1128/JB.00629-16
Tn916	Conjugation from chromosom	E. faecalis CG110	S. aureus 879R4	6e-09	3.40E-08 to 6.00E-09	doi: 10.1128/jb.169.5.2121-2131.1987
	Conjugation via plasmid insertion	E. faecalis OG1-RF	S. aureus 879R4	3.4e-08
Generalised transduction data
Chromosomal 'headful'	Mode of transfer	Transductants per ml	OD at induction	Donor CFU/ml at induction	Transductants per donor cell (Transfer rate)	Source
CadR HF1	80α-mediated GT	363	OD540 = 0.15	65000000	5.58462e-06	DOI: 10.1126/science.aat5867
CadR HF3	80α-mediated GT	370	OD540 = 0.15	65000000	5.69231e-06
CadR HF5	80α-mediated GT	410	OD540 = 0.15	65000000	6.30769e-06
CadR HF7	80α-mediated GT	333	OD540 = 0.15	65000000	5.12308e-06
Lateral transduction data
Chromosomal 'headful'	Mode of transfer	Transductants per ml	OD at induction	Donor CFU/ml at induction	Transductants per donor cell (Transfer rate)	Source
CadR HF1	80α-mediated LT	3370000	OD540 = 0.15	65000000	0.0518462	DOI: 10.1126/science.aat5867
CadR HF3	80α-mediated LT	520000	OD540 = 0.15	65000000	0.008
CadR HF5	80α-mediated LT	293000	OD540 = 0.15	65000000	0.00450769
CadR HF7	80α-mediated LT	94100	OD540 = 0.15	65000000	0.00144769
Transfer frequency data obtained from this study
Phage Φ11 (ermC)
Experiment	Mode of transfer	EryR transductants per ml (lyosgens)	OD at induction	Donor CFU/ml at induction	Transductants per donor cell (Transfer rate)
1	Lysogenisation	50000000	OD540 = 0.15	65000000	0.769231
2	Lysogenisation	50000000	OD540 = 0.15	65000000	0.769231
3	Lysogenisation	10000000	OD540 = 0.15	65000000	0.153846
4	Lysogenisation	10000000	OD540 = 0.15	65000000	0.153846
Mean	N/A	30000000	0.15	65000000	0.461538
Phage 80α (ermC)
Experiment	Mode of transfer	EryR transductants per ml (lyosgens)	OD at induction	Donor CFU/ml at induction	Transductants per donor cell (Transfer rate)
1	Lysogenisation	700000	OD540 = 0.15	65000000	0.0107692
2	Lysogenisation	700000	OD540 = 0.15	65000000	0.0107692
3	Lysogenisation	1000000	OD540 = 0.15	65000000	0.0153846
4	Lysogenisation	2000000	OD540 = 0.15	65000000	0.0307692
Mean	N/A	1100000	0.15	65000000	0.0169231
Summary of possible cargo genes for each element: S. aureus
Element	Source/Accession no.	Total ORFs	ORFs with potential to offer lysogenic/phenotypic conversion	Cargo Capacity Rate	Transfer frequency		Genetic mobility rate (Cargo Capacity Rate x Transfer Frequency)
Plasmids									Value range
pGO1	NC_012547	55	28	0.509091	6e-05	1.4e-07	3.05455e-05	7.12727e-08	3.05E-05 to 7.13E-08
pWBG749e	O'Brien et al 2015	52	23	0.442308	2.8e-05	0.000625	1.23846e-05	0.000276442	2.76E-04 to 1.24E-05
pC223	NC_005243	5	1	0.2	4.5e-06		9e-07		9e-07
Phages
80a	NC_009526	73	3	0.0410959	0.0169		0.000694521		0.000694521
phi11	AF424781	53	3	0.0566038	0.462		0.0261509		0.0261509
phiSLT	AB045978.2	60	3	0.05	0.00769		0.0003845		0.0003845
SaPIs
SaPI1	U93688.2	26	4	0.153846	2.46		0.378462		0.378462
SaPIbov1	AF217235.1	21	3	0.142857	0.631		0.0901429		0.0901429
SaPI2	EF010993	20	2	0.1	0.22		0.022		0.022
Transposable elements
ICE6013	PRJNA360134 (Strain DAR6247)	16	7	0.4375	1.16e-07		5.075e-08		5.075e-08
Tn916	U09422	24	2	0.0833333	6e-09	7.5e-10	5e-10	6.25e-11	5.00E-10 to 6.25E-11
Transduction of chromosomal DNA
80a HF1 GT	NC_007795.1	47	47	1	5.58462e-06		5.58462e-06		5.58462e-06
80a HF2 GT	NC_007795.1	54.5	54.5	1	6.15385e-06		6.15385e-06		6.15385e-06
80a HF3 GT	NC_007795.1	39	39	1	5.69e-06		5.69e-06		5.69e-06
80a HF4 GT	NC_007795.1	37	37	1	3.69231e-06		3.69231e-06		3.69231e-06
80a HF5 GT	NC_007795.1	40	40	1	6.31e-06		6.31e-06		6.31e-06
80a HF6 GT	NC_007795.1	55.5	55.5	1	7.81026e-06		7.81026e-06		7.81026e-06
80a HF7 GT	NC_007795.1	41.5	41.5	1	5.12e-06		5.12e-06		5.12e-06
80a HF1 LT	NC_007795.1	51	17.5	0.343137	0.0518		0.0177745		0.0177745
80a HF2 LT	NC_007795.1	54.5	54.5	1	0.0108872		0.0108872		0.0108872
80a HF3 LT	NC_007795.1	39	39	1	0.008		0.008		0.008
80a HF4 LT	NC_007795.1	37	37	1	0.00499487		0.00499487		0.00499487
80a HF5 LT	NC_007795.1	40	40	1	0.00451		0.00451		0.00451
80a HF6 LT	NC_007795.1	55.5	55.5	1	0.00264615		0.00264615		0.00264615
80a HF7 LT	NC_007795.1	41.5	41.5	1	0.00145		0.00145		0.00145
Assuming HF1 terminates in the same location as for LT when marker is transduced by GT; no phage genes are transduced since it is GT, so 100% of transferred sequence is available for recombination and utilisation by the host cell
The total number of ORFs utilised by the host is only a proportion for LT HF1 because part of the phage genome is packaged in the first headful.
One HF = 105% of phage genome, therefore for 80a is approx. 46 kb

## Sheet: Table 2
Table 2: Transfer rates of phages, plasmids and chromosomal markers
	Phage titre (PFU per ml)		Phage transfer (lysogenisation)			Chromosome transfer (LT)			Plasmid pJP2511 transfer (GT)
Strain	Mean	± Stdev	Mean transduction titre (TrU/ml)	± Stdev	Transfer frequency (TE/donor)	Mean transduction titre (TrU/ml)	± Stdev	Transfer frequency (TE/donor)	Mean transduction titre (TrU/ml)	± Stdev	Transfer frequency (TE/donor)
Staphylococcus aureus
JP20844 (Φ11)	600000000	1.82574e+08	30000000	2.3094e+07	0.461538	500000	115470	0.00769231	200000	115470	0.00307692
JP20846 (80α)	1150000000	7.23418e+08	1100000	616441	0.0169231	325000	262996	0.005	55000	5773.5	0.000846154
Salmonella Typhimurium
JP22210 (P22)	2.03333e+08	1.10151e+08	1.56667e+08	8.32666e+07	1.56667	ND	ND	ND	ND	ND	ND
	OD540 at induction	Donor CFU/ml	PFU per ml	Lysogens per ml	Lysogens per donor cell
Phage 11erm	0.15	65000000	600000000	30000000	0.461538
Phage 80aerm	0.15	65000000	1150000000	1100000	0.0169231
Raw data for transfer rates of S. aureus phage Φ11ermC
Raw values:
	phi11 phage titre	Ery titre CFU/ml (phage)	Cad titre CFU/ml (chrom. Marker)	Chlor titre CFU/ml (plasmid)
Exp 1	400000000	50000000	400000	300000
Exp 2	500000000	50000000	400000	300000
Exp 3	800000000	10000000	600000	100000
Exp 4	700000000	10000000	600000	100000
Mean	600000000	30000000	500000	200000
Raw data for transfer rates of S. aureus phage 80α
Raw values:
	80a phage titre	Ery titre CFU/ml (phage)	Cad titre CFU/ml (chrom. Marker)	Chlor titre CFU/ml (plasmid)
Exp 1	500000000	700000	100000	50000
Exp 2	600000000	700000	100000	50000
Exp 3	1500000000	1000000	600000	60000
Exp 4	2000000000	2000000	500000	60000
Mean	1150000000	1100000	325000	55000
Raw data for transfer rates of S. Typhimurium phage P22
Raw values:
	P22 phage titre	Cat titre CFU/ml (phage)	Donor cells at time of induction (CFU/ml)
Exp 1	310000000	250000000	100000000
Exp 2	210000000	130000000	100000000
Exp 3	90000000	90000000	100000000
Mean	2.03333e+08	1.56667e+08	100000000
Stdev	1.10151e+08	8.32666e+07	0

## Sheet: Table 3
Table 3: Genetic mobility via different mechanisms in Salmonella spp.
	Accession	DNA transferred	HGT mechanism	Transfer frequency (TE/donor CFU)	Source for transfer frequency	Cargo capacity rate	Relative frequency of genetic mobility
Mobilome component
Plasmids
pSLT	CP001362	Plasmid	Conjugation	4.20E-06 to 2.90E-04	DOI: 10.1128/JB.181.4.1364-1368.1999	0.529412	2.22E-06 to 1.54E-04
pS3		Plasmid	Conjugation	1.3e-07	doi:10.1093/jac/dkw149	0.634146	8.2439e-08
pOU1114	DQ115387	Plasmid	Conjugation	0.043	doi.org/10.1016/j.ygeno.2008.07.010	0.574468	0.0247021
pESI		Plasmid	Conjugation	4e-06	https://eng.sheba.co.il/webfiles/fck/files/%281%29%202013%20EMI%20Aviv%20et%20al.pdf	ND	ND
pWW012	CP022169	Plasmid	Conjugation	1.2e-06	doi: 10.3389/fmicb.2018.00616	ND	ND
Phage and PICI elements
P22		Phage	Lysogenisation	1.56667	This work	0.0714286	0.111905
Transposons - ICEs
ICESb1	FN298494.1	Conjugative Tn	Conjugation	1.1e-06	doi: 10.1128/JB.06403-11	0.771429	8.48571e-07
SGI3		Conjugative Tn	Conjugation	1.20E-07 to 1.30E-04	DOI: 10.1128/AAC.00429-19	0.662791	7.95E-08 to 8.62E-05
Chromosomal transfer
Generalised transduction
tetA marker HF1	AE006468.2	Chromosomal DNA	P22-mediated GT	0.000152	Fillol-Salom, in revision	1	0.000152
tetA marker HF2	AE006468.2	Chromosomal DNA	P22-mediated GT	0.000164	Fillol-Salom, in revision	1	0.000164
tetA marker HF3	AE006468.2	Chromosomal DNA	P22-mediated GT	0.000306667	Fillol-Salom, in revision	1	0.000306667
tetA marker HF4	AE006468.2	Chromosomal DNA	P22-mediated GT	0.0003	Fillol-Salom, in revision	1	0.0003
tetA marker HF5	AE006468.2	Chromosomal DNA	P22-mediated GT	3.13333e-05	Fillol-Salom, in revision	1	3.13333e-05
tetA marker HF6	AE006468.2	Chromosomal DNA	P22-mediated GT	2e-05	Fillol-Salom, in revision	1	2e-05
tetA marker HF7	AE006468.2	Chromosomal DNA	P22-mediated GT	1.93333e-05	Fillol-Salom, in revision	1	1.93333e-05
Lateral transduction
tetA marker HF1	AE006468.2	Chromosomal DNA	P22-mediated LT	0.00233333	Fillol-Salom, in revision	0.505882	0.00118039
tetA marker HF2	AE006468.2	Chromosomal DNA	P22-mediated LT	0.00926667	Fillol-Salom, in revision	1	0.00926667
tetA marker HF3	AE006468.2	Chromosomal DNA	P22-mediated LT	0.000683333	Fillol-Salom, in revision	1	0.000683333
tetA marker HF4	AE006468.2	Chromosomal DNA	P22-mediated LT	0.0024	Fillol-Salom, in revision	1	0.0024
tetA marker HF5	AE006468.2	Chromosomal DNA	P22-mediated LT	0.00133333	Fillol-Salom, in revision	1	0.00133333
tetA marker HF6	AE006468.2	Chromosomal DNA	P22-mediated LT	0.000496667	Fillol-Salom, in revision	1	0.000496667
tetA marker HF7	AE006468.2	Chromosomal DNA	P22-mediated LT	9.86667e-05	Fillol-Salom, in revision	1	9.86667e-05
Transfer frequency data obtained from published literature
Plasmid transfer data
Plasmid	Conj/Mob	Donor	Recipient	Mean transfer rate of element per donor cell	Value range	Source
pSLT	C	S.Tm 14028	S.Tm 14028	4.2e-06	4.20E-06 to 2.90E-04	DOI: 10.1128/JB.181.4.1364-1368.1999
				0.00029
pS3	C	S. Tm (pig isolate S3_	Salmonella S627	1.3e-07	1.3e-07	doi:10.1093/jac/dkw149
pOU1114	C	S. Dublin	Salmonella	0.043	0.043	doi.org/10.1016/j.ygeno.2008.07.010
pESI	C	S. Infantis	E. coli	4e-06	4e-06	https://eng.sheba.co.il/webfiles/fck/files/%281%29%202013%20EMI%20Aviv%20et%20al.pdf
pWW012	C	S. Tm WW013	E. coli J53	1.2e-06	1.2e-06	doi: 10.3389/fmicb.2018.00616
Transposons - ICEs transfer data
Conjugative Tn	Conj.	Donor	Recipient	Mean transfer rate of element per donor cell	Value range	Source
ICESb1	Conjugation	S. bongori	S. Typhimurium	1.1e-06	1.1e-06	doi: 10.1128/JB.06403-11
SGI3	Conjugation from chromosom	Salmonella 4,[5],12:i:– L-3841 (monophasic)	S. Typhimurium	1.2e-07	1.20E-07 to 1.30E-04	DOI: 10.1128/AAC.00429-19
				0.00013
Transfer frequency data obtained from the Fillol-Salom (in revision) study
Generalised transduction data
Chromosomal 'headful'	Mode of transfer	Transductants per ml	OD at induction	Donor CFU/ml at induction	Transductants per donor cell (Transfer rate)	Source
tetA HF1	P22-mediated GT	15200	OD600 = 0.2	100000000	0.000152	Fillol-Salom, in revision
tetA HF2	P22-mediated GT	16400	OD600 = 0.2	100000000	0.000164
tetA HF3	P22-mediated GT	30666.7	OD600 = 0.2	100000000	0.000306667
tetA HF4	P22-mediated GT	30000	OD600 = 0.2	100000000	0.0003
tetA HF5	P22-mediated GT	3133.33	OD600 = 0.2	100000000	3.13333e-05
tetA HF6	P22-mediated GT	2000	OD600 = 0.2	100000000	2e-05
tetA HF7	P22-mediated GT	1933.33	OD600 = 0.2	100000000	1.93333e-05
Lateral transduction data
Chromosomal 'headful'	Mode of transfer	Transductants per ml	OD at induction	Donor CFU/ml at induction	Transductants per donor cell (Transfer rate)	Source
tetA HF1	P22-mediated LT	233333	OD600 = 0.2	100000000	0.00233333	Fillol-Salom, in revision
tetA HF2	P22-mediated LT	926667	OD600 = 0.2	100000000	0.00926667
tetA HF3	P22-mediated LT	68333.3	OD600 = 0.2	100000000	0.000683333
tetA HF4	P22-mediated LT	240000	OD600 = 0.2	100000000	0.0024
tetA HF5	P22-mediated LT	133333	OD600 = 0.2	100000000	0.00133333
tetA HF6	P22-mediated LT	49666.7	OD600 = 0.2	100000000	0.000496667
tetA HF7	P22-mediated LT	9866.67	OD600 = 0.2	100000000	9.86667e-05
Transfer frequency data obtained from this study
	OD600 at induction	Donor CFU/ml	PFU per ml	Lysogens per ml	Lysogens per donor cell
LT2 ∆ϴs P22 sie::cat	0.2	100000000	310000000	250000000	2.5
LT2 ∆ϴs P22 sie::cat	0.2	100000000	210000000	130000000	1.3
LT2 ∆ϴs P22 sie::cat	0.2	100000000	90000000	90000000	0.9
				Mean	1.56667
				STD	0.832666
Summary of possible cargo genes for each element: Salmonella spp.
Element	Source/Accession no.	Total ORFs	ORFs with potential to offer lysogenic/phenotypic conversion	Cargo Capacity Rate	Transfer frequency		Genetic mobility rate (Cargo Capacity Rate x Transfer Frequency)
Plasmids									Value range
pSLT	CP001362	102	54	0.529412	4.2e-06	0.00029	2.22353e-06	0.000153529	2.22E-06 to 1.54E-04
pS3		82	52	0.634146	1.3e-07		8.2439e-08		8.2439e-08
pOU1114	DQ115387	47	27	0.574468	0.043		0.0247021		0.0247021
pESI		ND	ND	ND	4e-06		ND		ND
pWW012	CP022169	ND	ND	ND	1.2e-06		ND		ND
Phages
P22		70	5	0.0714286	1.56667		0.111905		0.111905
Transposable elements
ICESb1	FN298494.1	105	81	0.771429	1.1e-06		8.48571e-07		8.48571e-07
SGI3		86	57	0.662791	1.2e-07	0.00013	7.95349e-08	8.61628e-05	7.95E-08 to 8.62E-05
Transduction of chromosomal DNA
tetA HF1	AE006468.2	41	41	1	0.000152		0.000152		0.000152
tetA HF2	AE006468.2	33.5	33.5	1	0.000164		0.000164		0.000164
tetA HF3	AE006468.2	44	44	1	0.000306667		0.000306667		0.000306667
tetA HF4	AE006468.2	37	37	1	0.0003		0.0003		0.0003
tetA HF5	AE006468.2	42	42	1	3.13333e-05		3.13333e-05		3.13333e-05
tetA HF6	AE006468.2	43	43	1	2e-05		2e-05		2e-05
tetA HF7	AE006468.2	43	43	1	1.93333e-05		1.93333e-05		1.93333e-05
tetA HF1	AE006468.2	42.5	21.5	0.505882	0.00233333		0.00118039		0.00118039
tetA HF2	AE006468.2	33.5	33.5	1	0.00926667		0.00926667		0.00926667
tetA HF3	AE006468.2	44	44	1	0.000683333		0.000683333		0.000683333
tetA HF4	AE006468.2	37	37	1	0.0024		0.0024		0.0024
tetA HF5	AE006468.2	42	42	1	0.00133333		0.00133333		0.00133333
tetA HF6	AE006468.2	43	43	1	0.000496667		0.000496667		0.000496667
tetA HF7	AE006468.2	43	43	1	9.86667e-05		9.86667e-05		9.86667e-05
Assuming HF1 terminates in the same location as for LT when marker is transduced by GT; no phage genes are transduced since it is GT, so 100% of transferred sequence is available for recombination and utilisation by the host cell
The total number of ORFs utilised by the host is only a proportion for LT HF1 because part of the phage genome is packaged in the first headful.

## Sheet: Table 4
Table 4: Examples of virulence-associated loci compatible with transfer via LT
S. aureus	Compatibility with prophage attachment (attB) sites for packaging by LT
Locus	Sa1	Sa2	Sa3	Sa4	Sa5	Sa6	Sa7	Sa8	Sa9	Sa12
vSaα						HF3
vSaβ			HF5-6		HF2-3			HF1-2
vSaγ	HF7			HF4-5			HF2
clfA									HF1	HF6
map			HF1
SaPI Type I attB						HF2
SaPI Type II attB						HF3
SaPI Type III attB									HF1	HF6
SaPI Type IV attB									HF2	HF6
S. Typhimurium	Compatibility with prophage attachment (attB) sites for packaging by LT
Locus	St1	St2	St3	St4	St5	St6	St7	St8	St9	St10
SPI1								HF 9-10
SPI2			HF 9-10	HF 4-5
SPI4									HF6-7	HF3
SPI5		HF 6	HF 3
SPI12						HF 12
SPI16	HF 7
CS54						HF 4-5	HF7
tnpA_1		HF 2-3
tnpA_2					HF 3
tnpA_3						HF 6	HF 8
tnpA_4								HF 6
tnpA_6									HF 8	HF 5
Location mapping loci/genes of interest relative to the attB sites on the S. aureus and S. Typhimuium chromosomes:
S. aureus
	Chromosomal location (bp)
	HF1 (20kb)		HF2 (45kb)		HF3 (45kb)		HF4 (45kb)		HF5 (45kb)		HF6 (45kb)		HF7 (45kb)
Sa attB	Start	End	Start	End	Start	End	Start	End	Start	End	Start	End	Start	End
6	316240	336239	336240	381239	381240	426239	426240	471239	471240	516239	516240	561239	561240	606239
12	583991	603990	603991	648990	648991	693990	693991	738990	738991	783990	783991	828990	828991	873990
9	788643	808642	808643	853642	853643	898642	898643	943642	943643	988642	988643	1033642	1033643	1078642
1	823131	843130	843131	888130	888131	933130	933131	978130	978131	1023130	1023131	1068130	1068131	1113130
4	933053	953052	953053	998052	998053	1043052	1043053	1088052	1088053	1133052	1133053	1178052	1178053	1223052
7	1042153	1062152	1062153	1107152	1107153	1152152	1152153	1197152	1197153	1242152	1242153	1287152	1287153	1332152
2	1462550	1442551	1442550	1397551	1397550	1352551	1352550	1307551	1307550	1262551	1262550	1217551	1217550	1172551
8	1864325	1844326	1844325	1799326	1799325	1754326	1754325	1709326	1709325	1664326	1664325	1619326	1619325	1574326
5	1923397	1903398	1903397	1858398	1858397	1813398	1813397	1768398	1768397	1723398	1723397	1678398	1678397	1633398
3	2031909	2011910	2011909	1966910	1966909	1921910	1921909	1876910	1876909	1831910	1831909	1786910	1786909	1741910
	Chromosomal location according to genomic map of 8325-4 (accession: NC_007795)
Locus/gene of interest	Start		End		Sa attB	HF	Sa attB	HF	Sa attB	HF
vSaα	385748		411924		6	3	-	-	-	-
vSaβ	1824272		1863780		8	1 to 2	5	2 to 3	3	5 to 6
vSaγ	1070537		1089587		1	7	4	4 to 5	7	2
spa	73429		74979		-	-	-	-	-	-
clfA	792986		795769		9	1	12	6	-	-
clfB	2722968		2725601		-	-	-	-	-	-
map	2029598		2031352		3	1	-	-	-	-
aureolysin	2732674		2734170		-	-	-	-	-	-
leukocidin s subunit	2490726		2491673		-	-	-	-	-	-
leukocidin f subunit	2491675		2492652		-	-	-	-	-	-
SaPI Type I attC (SaPIpT1028; SaPI4)	361730		361747		6	2	-	-	-	-
SaPI Type II attC (SaPIbov1: tst, sel, sek; SaPIbov2: bap; SaPIbov5: ada, scin, VWbp)	383231		383248		6	3	-	-	-	-
SaPI Type III attC (SaPIm4: fhuD ; SaPImw2: ear, se2l, sec4)	788643		788657		12	6	9	1	-	-
SaPI Type IV attC (SaPI1: tst, ear, sek, seq; SaPI3: ear, seb, sel, sek; SaPI5: ear, sek, seq)	815656		815672		12	6	9	2	-	-
SaPI Type V attC (SaPIm1: sec3; SaPI2: tst, eta; SaPI122: mdr)	2086758		2086777		-	-	-	-	-	-
S. Typhimurium
	Chromosomal location (bp)
	HF1 (20kb)		HF2 (43kb)		HF3 (43kb)		HF4 (43kb)		HF5 (43kb)		HF6 (43kb)		HF7 (43kb)		HF8 (43kb)		HF9 (43kb)		HF10 (43kb)		HF11 (43kb)		HF12 (43kb)
St attB	Start	End	Start	End	Start	End	Start	End	Start	End	Start	End	Start	End	Start	End	Start	End	Start	End	Start	End	Start	End
1	368821	388820	388821	431820	431821	474820	474821	517820	517821	560820	560821	603820	603821	646820	646821	689820	689821	732820	732821	775820	775821	818820	818821	861820
2	962536	982535	982536	1025535	1025536	1068535	1068536	1111535	1111536	1154535	1154536	1197535	1197536	1240535	1240536	1283535	1283536	1326535	1326536	1369535	1369536	1412535	1412536	1455535
3	1098227	1118226	1118227	1161226	1161227	1204226	1204227	1247226	1247227	1290226	1290227	1333226	1333227	1376226	1376227	1419226	1419227	1462226	1462227	1505226	1505227	1548226	1548227	1591226
4	1350096	1370095	1370096	1413095	1413096	1456095	1456096	1499095	1499096	1542095	1542096	1585095	1585096	1628095	1628096	1671095	1671096	1714095	1714096	1757095	1757096	1800095	1800096	1843095
5	2141170	2121171	2121170	2078171	2078170	2035171	2035170	1992171	1992170	1949171	1949170	1906171	1906170	1863171	1863170	1820171	1820170	1777171	1777170	1734171	1734170	1691171	1691170	1648171
6	2776881	2776880	2776879	2733880	2733879	2690880	2690879	2647880	2647879	2604880	2604879	2561880	2561879	2518880	2518879	2475880	2475879	2432880	2432879	2389880	2389879	2346880	2346879	2303880
7	2879148	2879147	2879146	2836147	2836146	2793147	2793146	2750147	2750146	2707147	2707146	2664147	2664146	2621147	2621146	2578147	2578146	2535147	2535146	2492147	2492146	2449147	2449146	2406147
8	3399752	3379753	3379752	3336753	3336752	3293753	3293752	3250753	3250752	3207753	3207752	3164753	3164752	3121753	3121752	3078753	3078752	3035753	3035752	2992753	2992752	2949753	2949752	2906753
9	4252662	4272661	4272662	4315661	4315662	4358661	4358662	4401661	4401662	4444661	4444662	4487661	4487662	4530661	4530662	4573661	4573662	4616661	4616662	4659661	4659662	4702661	4702662	4745661
10	4400048	4420047	4420048	4463047	4463048	4506047	4506048	4549047	4549048	4592047	4592048	4635047	4635048	4678047	4678048	4721047	4721048	4764047	4764048	4807047	4807048	4850047	4850048	35597
	Chromosomal location according to genomic map of LT2 (accession: AE006468)
Locus/gene of interest	Start		End		St attB	HF	St attB	HF
SPI1	3005849		3050127		8	9 to 10	-	-
SPI2	1461731		1501480		4	4 to 5	3	9 to 10
SPI3 (adhesion protein MisL - fibronectin binding protein)	3948999		3965195		-	-	-	-
SPI4 (siiE - encodes nonfimbrial adhesion factor; siiA-F operon encoding T1SS for secretion of adhesin into host cells)	4477873		4501275		9	6 to 7	10	3
SPI-5 (encodes SopB, involved in membrane ruffling during invasion, and PipB, involved in intramacrophage survival)	1175536		1184371		3	3	2	6
SPI6 (safABCD - fimbrial operon)	342210		346568		-	-	-	-
SPI12 (oafA - encodes O-antigen acetylase protein)	2330960		2345971		6	12	-	-
SPI16 (containes three ORFs postulated to have a role in mediating O-antigen glycosylation)	613596		617725		1	7	-	-
CS54 (putative island located between xseA and yfgJ genes, postulated to have a role in adhesion)	2627589		2650801		6	4 to 5	7	7
STM0325 (putative IS3 transposase)	369198		369998		-	-	-	-
STM0436A (IS903 transposase)	489948		490109		1	4	-	-
STM0297 (putative transposase)	340756		340953		-	-	-	-
STM0479 (putative transposase)	537933		538868		1	4	-	-
STM0556 (putative tranposase)	614202		614420		1	7	-	-
STM0893 (putative tranposase)	962615		963940		2	1	-	-
tnpA_1 (IS200 transposase)	1025169		1025627		2	2 to 3	-	-
STM0947 (putative transposase)	1956851		1957708		5	5	-	-
STM1860 (putative transposase)	1956851		1957714		5	5	-	-
tnpA_2 (transposase for IS200)	2045732		2046190		5	3	-	-
tnpA_3 (transposase for IS200)	2579330		2579788		6	6	7	8
STM2509 (putative IS3-like transposase)	2622291		2622647		6	5	7	7
STM2765 (putative transposase)	2907070		2907336		8	12	-	-
STM2768 (putative transposase)	2910685		2910984		8	12	-	-
STM2769 (putative transposase)	2910981		2911847		8	12	-	-
STM2942 (putative transposase)	3081922		3082482		8	8	-	-
tnpA_4 (transposase for IS200)	3194324		3194782		8	6	-	-
tnpA_5 (transposase for IS200)	3635168		3635626		-	-	-	-
tnpA_6 (transposase for IS200)	4559432		4559890		10	5	9	8
STM4457 (putative transposase)	4702530		4702976		10	8	9	11 to 12

## Sheet: Figure 4
Figure 2: Potential for extensive DNA transfer via lateral transduction is dictated by the distribution of prophage attachment sites in the bacterial chromosome.
(A)
Staphylococcus aureus (NC_007795.1 used for calculations, NB: phage regions from terS to end of phage were not counted in the calculation of the region of DNA transferred/covered)
Integration site	Chromosomal location (approx.)	80α capsid capacity (kb)	No. HF transferred	Kb DNA/prophage	Chromosomal region covered	C'some regions covered (bp)	Total C'some (bp)	% C'some potentially mobilised by LT
Sa6	316240	45	7	315	316,240 - 631,239	1147379	2821361	57.7723
Sa12	583991	45	7	315	583,991 - 898,990
Sa9	788643	45	7	315	788,643 - 1,103,642
Sa1	823131	45	7	315	823,131 -1,138,130
Sa4	933053	45	7	315	933,053 - 1,248,052
Sa7	1042153	45	7	315	1,042,153 - 1,357,152
Sa2 (phi12 integrated)	1,487,924 (middle of terS)	45	7	315	1,172,924 - 1,463,618
Sa8	1864325	45	7	315	1,549,326 - 1,864,325	482585
Sa5 (phi11 integrated)	1,950,267 (middle of terS)	45	7	315	1,635,268 - 1,923,405
Sa3 (phi13 integrated)	2,057,318 (middle of terS)	45	7	315	1,742,319 - 2,031,910
					SUM	1629964
(B)
Salmonella Typhimurium LT2 (AE006468 used for calculations)
Integration site	Chromosomal location (approx.)	P22 capsid capacity (kb)	No. HF transferred	Kb DNA/prophage	Chromosomal region covered	C'some regions covered (bp)	Total C'some (bp)	% C'some potentially mobilised by LT
St1	368821	43	12	516	368,821-884,820	516000	4857450	71.8955
St2	962537	43	12	516	962,537-1,478,536	1178634
St3	1098228	43	12	516	1,098,228 - 1,614,226
St4	1350097	43	12	516	1,350,097 - 1,866,095
St5	2141170	43	12	516	1,625,171 - 2,141,170
St6	2776881	43	12	516	2,260,882 - 2,776,881	618267
St7	2879148	43	12	516	2,363,149 - 2,879,148
St8	3399752	43	12	516	2,883,753 - 3,399,752	516000
St9	4252663	43	12	516	4,252,663 - 4,768,661	663386
St10	4400048	43	12	516	4,400,048 - 58,597
					SUM	3492287
